# Supplementary material for: Korean Traditional Medicine (Jakyakgamcho-tang) Ameliorates Colitis by Regulating Gut Microbiota
Source: Metabolites. 2019 Oct 14;9(10):226. doi: 10.3390/metabo9100226 (PMC6835967; doi:10.3390/metabo9100226)
Supplement: Supplementary file 1 [file metabolites-09-00226-s001.zip]

Archive with 1 entries (1 files):
- metabolites-603504-supplementary.xlsx
