# Supplementary material for: Korean Traditional Medicine (Jakyakgamcho-tang) Ameliorates Colitis by Regulating Gut Microbiota
Source: Metabolites. 2019 Oct 14;9(10):226. doi: 10.3390/metabo9100226 (PMC6835967; doi:10.3390/metabo9100226)
Supplement: Supplementary file 1 [file metabolites-09-00226-s001.zip › metabolites-603504-supplementary.xlsx]

## Sheet: Figure S1
Figure S1. Workflow of animal experiment.

## Sheet: Figure S2
Figure S2. Alpha diversity indices boxplot, including community richness (ACE, Chao 1, and OTUs) and diversity (Shannon, Simpson), are different among groups.

## Sheet: Figure S3
Figure S3. Composition of microbiota at phylum level, order level, and genus level.

## Sheet: Figure S4
Figure S4. Heat map derived from correlations among altered gut microbiota and fecal metabolites. Correlation matrixes were formed based on Spearman’s rank correlation coefficients. Correlation coefficients greater than 0.8 in the heat map were indicated by red square borders.

## Sheet: Table S1
	Table S1. Operational taxonomic units (OTUs) that were not affected by DSS treatment but showed significant differential abundance by 5-ASA and JGT treatments.
	OTUs that were not affected by DSS treatment	Differential abundance test results between DSS group and :
		5-ASA	JGT-A	JGT-B
	Lactobacillus reuteri (OTU0012)		↑
	Allobaculum (OTU0014)			↑
	Peptostreptococcaceae (OTU0016)			↓
	Oscillospira (OTU0024)		↓	↓
	Ruminococcaceae (OTU0025)		↓
	Blautia (OTU0029)		↑
	Adlercreutzia (OTU0034)			↑
	Clostridiales (OTU0039)	↑
	S24-7 (OTU0040)	↑	↑	↑
	Clostridiales_unclassified (OTU0043)		↓
	Ruminococcus (OTU0048)		↑
	S24-7 (OTU0053)	↑	↑	↑
	Clostridiales (OTU0058)	↓	↓	↓
	Ruminococcaceae (OTU0062)		↑
	Clostridiales (OTU0063)	↑	↑
	Clostridiales (OTU0066)		↓
	S24-7 (OTU0074)	↑		↑
	S24-7 (OTU0076)	↑
	Clostridiales (OTU0103)	↑
	Enterobacteriaceae_unclassified (OTU0126)		↑	↑
	RF39 (OTU0147)	↑
	Enterobacteriaceae_unclassified (OTU0155)		↑
	Arrows (↑and↓) represent significantly increased or decreased OTU in 5-ASA or JGT treatment groups compared to DSS group.
